# Supplementary material for: HCFC1 variants in the proteolysis domain are associated with X‐linked idiopathic partial epilepsy: Exploring the underlying mechanism
Source: Clin Transl Med. 2023 Jun 1;13(6):e1289. doi: 10.1002/ctm2.1289 (PMC10235798; doi:10.1002/ctm2.1289)
Supplement: Supplementary file 5 — Supporting Information [file CTM2-13-e1289-s004.xlsx]

## Sheet: table s2
Table S2. The HCF-1 peptide sequences of band n identified by LC-MS/MS
Sequence	Protein Acc	dMass	contrib	Confidence	observed MW	observed m/z	Theoretical MW	Theoretical m/z	Theor z	is unique	Spectra Num.	Spectra
LVTPVTVSAVKPAVTTLVVK	sp|P51610|HCFC1_HUMAN	0.00297	2	99	2021.25	674.758	2021.25	674.757	3	1	2	1.1.1.1390.4,1.1.1.1398.2
APVTVTSLPAGVR	sp|P51610|HCFC1_HUMAN	-0.00236231	2	99	1266.73	634.371	1266.73	634.372	2	1	3	1.1.1.1094.4,1.1.1.1099.5,1.1.1.1104.4
SPISVPGGSALISNLGK	sp|P51610|HCFC1_HUMAN	0.00223141	2	99	1595.89	798.952	1595.89	798.951	2	1	2	1.1.1.1518.3,1.1.1.1524.3
ESHTAVVYTEK	sp|P51610|HCFC1_HUMAN	-0.0020842	2	99	1262.61	632.313	1262.61	632.314	2	1	1	1.1.1.668.3
KAWNNQVCCK	sp|P51610|HCFC1_HUMAN	0.00431372	1.72125	98.7	1306.6	654.305	1306.59	654.303	2	1	1	1.1.1.668.4
ESHTAVVYTEKDNKK	sp|P51610|HCFC1_HUMAN	-0.00325394	2	99	1747.87	583.631	1747.87	583.632	3	1	1	1.1.1.605.31
ACAAGTPAVIR	sp|P51610|HCFC1_HUMAN	0.000103696	2	99	1085.57	543.79	1085.57	543.79	2	1	1	1.1.1.782.5
VVGWSGPVPR	sp|P51610|HCFC1_HUMAN	-0.00232226	2	99	1052.57	527.294	1052.58	527.296	2	1	2	1.1.1.1106.2,1.1.1.1111.2
RACAAGTPAVIR	sp|P51610|HCFC1_HUMAN	-0.00701956	2	99	1241.66	621.837	1241.67	621.84	2	1	2	1.1.1.697.4,1.1.1.702.2
SLHSATTIGNK	sp|P51610|HCFC1_HUMAN	-3.36336e-05	2	99	1127.59	564.804	1127.59	564.804	2	1	3	1.1.1.608.7,1.1.1.616.2,1.1.1.657.4
LVIYGGMSGCR	sp|P51610|HCFC1_HUMAN	0.00128062	1.52288	97.97	1211.58	606.798	1211.58	606.797	2	1	1	1.1.1.1094.3
SPAFVQLAPLSSK	sp|P51610|HCFC1_HUMAN	9.5916e-05	0	99	1343.75	672.88	1343.74	672.88	2	1	3	1.1.1.1351.2,1.1.1.1358.2,1.1.1.1364.2
GPLPAGTILK	sp|P51610|HCFC1_HUMAN	-0.00104829	2	99	965.59	483.802	965.591	483.803	2	1	4	1.1.1.1108.2,1.1.1.1113.2,1.1.1.1118.2,1.1.1.1123.3
SGTVTVAQQAQVVTTVVGGVTK	sp|P51610|HCFC1_HUMAN	-0.00913338	0.0467237	99	2332.24	1167.13	2332.25	1167.13	2	1	1	1.1.1.1298.5
TQGVPAVLK	sp|P51610|HCFC1_HUMAN	0.00110141	2	99	911.545	456.78	911.544	456.779	2	1	4	1.1.1.919.5,1.1.1.926.5,1.1.1.931.3,1.1.1.936.4
CYLFGGLANDSEDPKNNIPR	sp|P51610|HCFC1_HUMAN	0.00851728	2	99	2279.07	760.698	2279.06	760.695	3	1	2	1.1.1.1337.2,1.1.1.1339.4
AWNNQVCCK	sp|P51610|HCFC1_HUMAN	0.0018428	1.82391	98.99	1178.5	590.256	1178.5	590.255	2	1	2	1.1.1.756.4,1.1.1.767.6
LLVFGGMVEYGK	sp|P51610|HCFC1_HUMAN	-0.00076974	2	99	1311.69	656.852	1311.69	656.852	2,3	1	2	1.1.1.1168.2,1.1.1.1659.2
TMAVTPGTTTLPATVK	sp|P51610|HCFC1_HUMAN	0.0125517	1.88606	99	1587.87	794.941	1587.85	794.934	2	1	1	1.1.1.1090.5
IATGHGQQGVTQVVLK	sp|P51610|HCFC1_HUMAN	0.00499518	2	99	1634.92	545.979	1634.91	545.977	3	1	2	1.1.1.868.5,1.1.1.873.3
QEAAASLVTSTVGQQNGSVVR	sp|P51610|HCFC1_HUMAN	-0.0102832	2	99	2102.05	1052.03	2102.06	1052.04	2	1	1	1.1.1.1180.3
GAPGQPGTILR	sp|P51610|HCFC1_HUMAN	0.00142686	2	99	1065.59	533.805	1065.59	533.804	2	1	2	1.1.1.869.2,1.1.1.874.3
SPITIITTK	sp|P51610|HCFC1_HUMAN	0.000826484	2	99	972.586	487.3	972.586	487.3	2	1	1	1.1.1.1095.4
LGHSFSLVGNK	sp|P51610|HCFC1_HUMAN	-0.00423659	2	99	1157.62	579.815	1157.62	579.817	2	1	1	1.1.1.969.2
AGHCAVAINTR	sp|P51610|HCFC1_HUMAN	-0.00395257	2	99	1168.57	585.294	1168.58	585.296	2	1	1	1.1.1.662.7
YSNDLYELQASR	sp|P51610|HCFC1_HUMAN	-0.00112328	2	99	1457.68	729.846	1457.68	729.847	2	1	2	1.1.1.1124.4,1.1.1.1129.4
RTVPMGGVRLVTPVTVSAVKPAVTTLVVK	sp|P51610|HCFC1_HUMAN	-9.00329	0.00130484	95.45	2965.77	742.45	2974.77	744.701	4	1	1	1.1.1.1291.3
ISVATGALEAAQGSK	sp|P51610|HCFC1_HUMAN	-0.000227329	0	99	1401.75	701.88	1401.75	701.88	2	1	2	1.1.1.1079.2,1.1.1.1084.4
VASSPVMVSNPATR	sp|P51610|HCFC1_HUMAN	0.00311303	2	99	1414.73	708.371	1414.72	708.369	2	1	3	1.1.1.897.6,1.1.1.902.5,1.1.1.907.4
VTGPQATTGTPLVTMRPASQAGK	sp|P51610|HCFC1_HUMAN	-0.0122602	1.95861	99	2268.18	757.066	2268.19	757.07	3	1	1	1.1.1.1004.3
DLWYLETEKPPPPAR	sp|P51610|HCFC1_HUMAN	0.00257189	0	99	1810.93	906.471	1810.93	906.47	2	1	3	1.1.1.1326.3,1.1.1.1331.2,1.1.1.1338.2
